# Supplementary material for: Molecular Survey of Vector-Borne Pathogens in Ticks, Sheep Keds, and Domestic Animals from Ngawa, Southwest China
Source: Pathogens. 2022 May 22;11(5):606. doi: 10.3390/pathogens11050606 (PMC9143929; doi:10.3390/pathogens11050606)
Supplement: Supplementary file 1 [file pathogens-11-00606-s001.zip]

Archive with 6 entries (6 files):
- Supporting Data.fas
- Table S1.pdf
- Table S2.pdf
- Table S3.pdf
- Table S4.pdf
- Table S5.pdf
