# Supplementary material for: Molecular Survey of Vector-Borne Pathogens in Ticks, Sheep Keds, and Domestic Animals from Ngawa, Southwest China
Source: Pathogens. 2022 May 22;11(5):606. doi: 10.3390/pathogens11050606 (PMC9143929; doi:10.3390/pathogens11050606)
Supplement: Supplementary file 1 [file pathogens-11-00606-s001.zip › Supporting Data.fas]

>Candidatus_Rickettsia_hongyuanensis_tick61-16S
TCTCTGCGGAGGAAAGATTTATCGCTGATGGATGAGCCCGCGTCAGATTAGGTAGTTGGTGAGGTAATGGCTCACCAAGCCTACGATCTGTAGCTGGTCTGAGAGGATGATCAGCCACACTGGGACTGAGACACGGCCCAGACTCCTACGGGAGGCAGCAGTGGGGAATATTGGACAATGGGCGAAAGCCTGATCCAGCAATACCGAGTGAGTGATGAAGGCCTTAGGGTTGTAAAGCTCTTTTAGCAAGGAAGATAATGACGTTACTTGCAGAAAAAGCCCCGGCTAACTCCGTGCCAGCAGCCGCGGTAAGACGGAGGGGGCTAGCGTTGTTCGGAATTACTGGGTGTAAAGAGTGCGTAGGCGGTTTAGTAAGTTGGAAGTGAAAGCCCGGGGCTTAACCTCGGAATTGCTTTTAAAACTACTAATCTAGAGTGTAGTAGGGGATGATGGAATTCCTAGTGTAGAGGTGAAATTCTTAGATATTAGGAGGAACACCGGTGGCGAAGGCGGTCATCTGGGCTACAACTGACGCTGAGGCACGAAAGCGTGGGGAGCAAACAGGATTAGATACCCTGGTAGTCCACGCCGTAAACGATGAGTGCTAGATATCGGAAGAGTCTCTTTCGGTTTCGCAGCTAACGCATTAAGCACTCCGCCTGGGGAGTACGGTCGCAAGATTAAAACTCAAAGGAATTGACGGGGGCTCGCACAAGCGGTGGAGCATGCGGTTTAATTCGATGTTACGCGAAAAACCTTACCAACCCTTGACATGGTGGTCGCGGATCGCAGAGATGCTTTTCTTCAGCTCGGCTGGACCACACACAGGTGTTGCATGGCTGTCGTCAGCTCGTGTCGTGAGATGTTGGGTTAAGTCCCGCAACGAGCGCAACCCTCATTCTTATTTGCCAGCGGGTAATGCCGGGAACTATAAGAAAACTGCCGGTGATAAGCCGGAGGAAGGTGGGGACGACGTCAAGTCATCATGGCCCTTACGGGTTGGGCTACACGCGTGCTACAATGGTGTTTACAGAGGGAAGCAAGACGGCGACGTGGAGCAAATCCCTAAAAGACATCTCAGTTCGGATTGTTCTCTGCAACTCGAGAGCATGAAGTTGGAATCGCTAGTAATCGCGGATCAGCATGCCGCGGTGAATACGTTCTCGGGCCTTGTACACACTGCCCGTCACGCCATGG
>Cadidatus_Rickettsia_hongyuanensis_tick61-groEL
ATTATTATTCCGGATACTGTAAAAGAAAAGCCGATGCAAGGTGAAATAGTAGCCGTAGGTAATGGTATTCGTAATAACAAAGGTGAAATTCATCCTTTAGAGCTAAAAGTAGGCGATAAAGTTTTATACGGTAAATGGGCAGGCACCGAAATTGAAATTAAAGGCACAAAACTGATCGTTATGAAAGAAAGCGACGTATTTGGTATTATTAATTAATTATTTGTTTTAAGGAGAAATTAAATATGGCAACAAAACTTATTAAACACGGCTCAAAAGCTCGTGAGCAAATGCTAGAAGGCATTGATATACTTGCAGATGCAGTAAAAGTTACTTTAGGTCCAAAAGGCAGAAATGTACTTATCGAGCAATCATTCGGTTCACCGAAAATTACCAAAGACGGTGTGACGGTTGCAAAATCGATCGAGTTAAAAGATAAAATTAGAAATGCGGGAGCTCAGCTATTAAAATCAGCTGCTACAAAAGCTGCAGAAGTAGCAGGTGATGGTACTACTACAGCTACGGTACTTGCTAGAGCTTTGGCTCGTGAGGGGAATAAGCTAGTAGCTGCCGGTTATAATCCTATGGATTTAAAGCGTGGTATGGATTTAGCGGTAAACGCAGTAGTAGAAGAAATTAAAAAATCCAGTAAAAAAATCAATAGCCAAGAGGAAATCGCACAAGTCGGTACTATCTCTTCAAACGGTGATAAGGAAATCGGTGAGAAAATTGCTAAGGCAATGGAGGAAGTCGGTAAAGAAGGCGTGATAACTGTTGAAGAAGCAAAGAATTTTAGCTTCGATGTTGAAGTAGTTAAAGGTATGATGTTTGATAGAGGTTATTTATCACCGTATTTTGTAACGAATTCCGAGAAAATGGTTGCTGAGCTTGAAAATCCTTTCATCTTACTATTTGAGAAAAAATTATCAAATTTACAACCGATGTTACCTATACTGGAGGCTGTAGTACAATCACAACGCCCGCTATTAATTATTGCTGAGGATGTTGAGGGCGAAGCTCTTGCAACGCTTGTAGTCAATAGATTACGTGGTGGTT------------------------------------------------------------------------------------------------------------------------------------------------
>Cadidatus_Rickettsia_hongyuanensis_tick61-gltA
CGGTGATAAAGGAATCTTGCGGCATCGAGGATATGATATTAAAGACTTAGCTGAGAAAAGTGATTTTTTAGAAGTGGCATATTTACTGATTTATGGGGAACTACCAAGTAGCGAGCAGTATAATAATTTCACTAAACAGGTTGCTCATCATTCATTAGTGCATGAAAGATTACACTATTTATTTCAAACCTTTTGTAACTCTTCTCATCCTATGGCTATGATGCTTGCGGCTGTCGGTTCTCTTTCGGCATTTTATCCTGATTTATTGAATTTTAAGGACGCAGATTACGAACTTACCGCTATTAGAATGATTGCTAAGATACCTACCATCGCCACAATGTCTTATAAATATTCTATAGGACAACCGTTTATTTATCCTGATAATTCGTTAGATTTTACCGAAAATTTTCTGCATATGATGTTTGCAATGCCTTGTACGAAATATAAAGTAAATCCAATAATAAAAAATGCTCTTAATAAGATATTTATCCTACATGCCGATCATGAGCAGAATGCTTCTACTTCAACAGTCCGAATTGCCGGCTCATCCGGAGCTAACCCTTTTGCTTGTATTAGCACGGGTATTGCCTCACTTTGGGGACCTGCTCACGGCGGGGCTAATGAAGCGGTAATAAATATGCTTAAAGAAATCGGTAGTTCTGAGTATATTCCTAAATATATAGCTAAAGCTAAGGATAAAAATGATCCATTTAGGTTAATGGGTTTTGGTCATCGTGTATATAAAAACTATGACCCGCGTGCCGCAGTACTGAAAGAAACGTGCAAAGAAGTATTAAAGGAACTCGGGCAGCTAGACAACAATCCGCTCTTACAAATAGCAATAGAACTTGAAGCTATCGCTCTTAAAGATGAATATTTTATTGAGAGAAAATTATATCCAAATGTTGATTTTTATTCGGGTATTATCTATAACGCTATGGGTATACCGACGCAAATGTTCACGGTACTTTTTGCAATAGCAAGAACCGTAGGCTGGATGGCACAA-----------------------------------------------------------------------------------------------------------------------------------------------------------------------------------------------
>Cadidatus_Rickettsia_hongyuanensis_tick61-ompA
GTAGTAGCTTTAATAACCTCTCCCCCTAACGTGGCTGTACCTGCTCCTACACTTATCTTGGCTAATGAATTTGTCTTACCTATTGTTCCGTTAATGGCAACATCTGTATTAATAGTTATTGTACCTGACTCTATATTTCCTGCAAGTTTTATCTTTGACTTGGTTTCAGATTGTATAATTAGTACAGCCTTCTTTCCCTCGAAAGTAATATTTCCTAAACCTTCATAATGATCGGCAGGAGCATTAAAACCATGCTGTTTCTTAACAGCATCAGTACCGGTTAAAGTTAACTGTTGTTTGTCACAAATACTAACAGACAACAAGTTACCTTGCGTTATAATCGAACCAACGCTGGTATGTTGAACAATCCGTAGACATGCTTGAGTAGTCTGCGCAACATCTATAGCCCTAATAATACGACCTTCTTTATCTGCCCTGATAGTATAATTACCACTGTAACTAAATGCCCAATAGTCTTGAGGACCGTCAATATGATTACGCTTTTTCGCTTTAGTCGTACTCCAATTCTTGGTATTAGCACGATCACTAAATGATGCATCACGTACAGCCCAAACACCTTCAGGAGCACCGAGTGCCCCGCTACTACTCAGCATTATAGCTGCGGTTGAGGTGGTGAATAAAGCGGCTTTAAGACCTTGTTGTATTGTTTTTTGAAATAATTTTGGA------------------------------------------------------------------------------------------------------------------------------------------------------------------------------------------------------------------------------------------------------------------------------------------------------------------------------------------------------------------------------------------------------------------------------------------------------------------------------------------------------------------------------
>Cadodatus_Rickettsia_hongyuanensis_tick61-htrA
CTTTTATGTTACAAGCCTGTAACGGTCCGGGCGGTATGAATAAACAAGGTACAGGAACACTTCTTGGCGGTGCTGGCGGCGCATTACTTGGTTCTCAATTCGGTAAGGGCAAAGGACAGCTTGTTGGAGTAGGTGTAGGTGCATTACTTGGAGCAGTTCTTGGTGGACAAATCGGTGCAGGTATGGATGAGCAGGATAGAAGACTTGCAGAGCTTACCTCACAGAGAGCTTTAGAAACAGCTCCTAGCGGTAGTAACGTAGAATGGCGTAATCCGGATAACGGCAATTACGGTTACGTAACACCTAATAAAACTTATAGAAATAGCACTGGTCAATATTGCCGTGAGTACACTCAAACAGTTGTAATAGGCGGAAAACAACAAAAGGCATACGGTAATGCATGCCGCCAAC------------------------------------------------------------------------------------------------------------------------------------------------------------------------------------------------------------------------------------------------------------------------------------------------------------------------------------------------------------------------------------------------------------------------------------------------------------------------------------------------------------------------------------------------------------------------------------------------------------------------------------------------------------------------------------------------------------------------------------------------------------------------------------------------------------------
>Cadidatus_Rickettsia_hongyuanensis_tick61-ompB
TTATGTGGTAACCCGTATTAACAATGCAGAAAACGTAGTTACTAATGATATCGCAAATAGTCCGTTTAGAGGTGCACCGAGTGTAGGTCAGAACGTTACAACATTTGTAAATGCAACTAATACTGCAGCATATAATAATCTTCTTTTAGCTAAAAATAGTGCTGATTCTGCTAACTTTATCGGAGCTATCGTTACCGATACAAGTGCGGCCATAACTAATGCACAATTAGATGTAGTTAAAGATATCCAAGCTCAACTTGGTAACAGATTAGGTGCTCTTAGATATTTAGGTACTCCTGAAATGGCTGGACCTGAAGCTGGAGCAATACCGGCTGCGGTTGCTGCAGGTGACGAGGCTGTTGATAATGTAGCTTAC-----------------------------------------------------------------------------------------------------------------------------------------------------------------------------------------------------------------------------------------------------------------------------------------------------------------------------------------------------------------------------------------------------------------------------------------------------------------------------------------------------------------------------------------------------------------------------------------------------------------------------------------------------------------------------------------------------------------------------------------------------------------------------------------------------------------------------------------------------
